# Supplementary material for: The Effect on Quality of Life of Therapeutic Plasmapheresis and Intravenous Immunoglobulins on a Population of Myalgic Encephalomyelitis/Chronic Fatigue Syndrome Patients with Elevated β-Adrenergic and M3-Muscarinic Receptor Antibodies—A Pilot Study
Source: J Clin Med. 2025 May 29;14(11):3802. doi: 10.3390/jcm14113802 (PMC12155665; doi:10.3390/jcm14113802)
Supplement: Supplementary file 1 [file jcm-14-03802-s001.zip]

Archive with 1 entries (1 files):
- jcm-3587984-supplementary.pdf
